# Supplementary material for: Organocatalyst treatment improves variant calling and mutant detection in archival clinical samples
Source: Sci Rep. 2022 Apr 20;12:6509. doi: 10.1038/s41598-022-10301-0 (PMC9021284; doi:10.1038/s41598-022-10301-0)
Supplement: Supplementary file 4 — Supplementary Tables. [file 41598_2022_10301_MOESM4_ESM.xlsx]

## Sheet: Contents
Organocatalyst treatment improves variant calling and mutant detection in archival clinical samples
Leah C. Wehmas*§, Charles E. Wood*^, Ping Guan¥, Mark Gosink±, Susan D. Hester*
*Office of Research and Development, U.S. Environmental Protection Agency, Research Triangle Park, NC
^Current affiliation: Boehringer Ingelheim Pharmaceuticals, Inc., Ridgefield, CT
¥National Cancer Institute, Bethesda, MD
±Pfizer, Groton, CT
‡Health and Environmental Sciences Institute, Washington, DC
§To whom correspondence should be addressed: MD-B105-03, 109 T.W. Alexander Drive, U.S. Environmental Protection Agency, Research Triangle Park, NC, 27709 USA; Email: wehmas.leah@epa.gov
Table of Contents
Sheet title	Table description
1	Supplementary Table 1. Summary statistics on effects of formalin fixation on RNA quality and quantity
2	Supplementary Table 2. Summary of the quantity of nucleic acid per cell isolated from matched tissue samples by ORG incubation temperature
3	Supplementary Table 3. Summary of pre-alignment RNA sequencing metrics for frozen, ORG 12 and ORG 72 h. formalin -fixed paraffin-embedded tissue samples
4	Supplementary Table 4. Summary of pre-alignment DNA exome sequencing metrics for ORG 12 and 72 h. formalin -fixed paraffin-embedded tissue samples
5	Supplementary Table 5. Pre-alignment DNA exome sequencing metrics for ORG 12 and 72 h. formalin -fixed paraffin-embedded tissue samples
6	Supplementary Table 6. Summary of cell count metrics from adjacent microtome section of tumor tissue
7	Supplementary Table 7. Quantity of DNA isolated from 12 h. and 72 h. ORG FFPE
8	Supplementary Table 8. RNA quality and quantity from OCT (Frozen) preserved, 12 h. formalin-fixed, and 72 h. formalin-fixed paraffin-embedded tumor resections.
9	Supplementary Table 9. Pre-alignment RNA sequencing metrics for frozen (FR), ORG 12 and ORG 72 h. formalin-fixed paraffin-embedded (FFPE) tissue samples
10	Supplementary Table 10. Pre-alignment DNA exome sequencing metrics for ORG 12 and 72 h. formalin -fixed paraffin-embedded tissue samples

## Sheet: 1
Supplementary Table 1. Summary statistics on effects of formalin fixation on RNA quality and quantity
Organ	Time in formalin (h)	Metric	Mean	Med	SD	n	SE	Friedman test (p-value)	Wilcoxon signed rank test vs. 0 h (p-value)	Wilcoxon signed rank test vs. 12 h (p-value)
Kidney	0	Concentration RNA per Cell (µg/µL/cell)	7.85483e-07	6.87669e-07	2.57064e-07	4	1.28532e-07	NA	NA	NA
Kidney	12	Concentration RNA per Cell (µg/µL/cell)	3.68136e-07	3.54868e-07	1.35437e-07	4	6.77184e-08	NA	0.125	NA
Ovary	0	Concentration RNA per Cell (µg/µL/cell)	1.17125e-06	9.69933e-07	1.03616e-06	4	5.18082e-07	NA	NA	NA
Ovary	12	Concentration RNA per Cell (µg/µL/cell)	8.7587e-07	8.94575e-07	4.25142e-07	4	2.12571e-07	0.472367	1	NA
Ovary	72	Concentration RNA per Cell (µg/µL/cell)	6.08125e-07	5.68192e-07	3.13743e-07	4	1.56871e-07	0.472367	1	1
Kidney	0	RIN	6.15	6.3	2.11424	4	1.05712	NA	NA	NA
Kidney	12	RIN	2.125	2.45	0.754431	4	0.377216	NA	0.125	NA
Ovary	0	RIN	3.9	3.75	2.66708	4	1.33354	NA	NA	NA
Ovary	12	RIN	2.175	2.15	0.434933	4	0.217466	0.173774	0.538588	NA
Ovary	72	RIN	3.15	2.75	1.13871	4	0.569356	0.173774	0.625	0.375
Kidney	0	Concentration RNA (µg/µL)	0.085	0.085	0.0493288	4	0.0246644	NA	NA	NA
Kidney	12	Concentration RNA (µg/µL)	0.0475	0.035	0.0377492	4	0.0188746	NA	0.375	NA
Ovary	0	Concentration RNA (µg/µL)	0.0275	0.015	0.0287228	4	0.0143614	NA	NA	NA
Ovary	12	Concentration RNA (µg/µL)	0.19	0.2	0.0432049	4	0.0216025	0.0568882	0.375	NA
Ovary	72	Concentration RNA (µg/µL)	0.095	0.085	0.0714143	4	0.0357071	0.0568882	0.375	0.375
Kidney	0	Total RNA per Cell (µg/cell)	1.52774e-05	1.42174e-05	3.73656e-06	4	1.86828e-06	NA	NA	NA
Kidney	12	Total RNA per Cell (µg/cell)	7.58845e-06	6.99676e-06	3.2373e-06	4	1.61865e-06	NA	0.125	NA
Ovary	0	Total RNA per Cell (µg/cell)	2.35414e-05	1.91556e-05	2.04521e-05	4	1.02261e-05	NA	NA	NA
Ovary	12	Total RNA per Cell (µg/cell)	1.9094e-05	1.89401e-05	8.59867e-06	4	4.29934e-06	0.472367	1	NA
Ovary	72	Total RNA per Cell (µg/cell)	1.15995e-05	1.14095e-05	6.54598e-06	4	3.27299e-06	0.472367	1	1
Kidney	0	Total Nuclei	124514	121165	85611.5	4	42805.7	NA	NA	NA
Kidney	12	Total Nuclei	136277	140645	93305.8	4	46652.9	NA	0.875	NA
Ovary	0	Total Nuclei	42542.6	46375	35668.2	4	17834.1	NA	NA	NA
Ovary	12	Total Nuclei	244105	233566	80653.1	4	40326.6	0.0387742	0.375	NA
Ovary	72	Total Nuclei	146995	162575	69051.4	4	34525.7	0.0387742	0.375	0.375
Kidney	0	Total RNA (µg)	1.7125	1.755	1.01923	4	0.509614	NA	NA	NA
Kidney	12	Total RNA (µg)	0.9625	0.78	0.733729	4	0.366865	NA	0.375	NA
Ovary	0	Total RNA (µg)	0.5525	0.34	0.525635	4	0.262817	NA	NA	NA
Ovary	12	Total RNA (µg)	4.1775	4.455	0.773536	4	0.386768	0.0387742	0.375	NA
Ovary	72	Total RNA (µg)	1.8375	1.7	1.39498	4	0.697488	0.0387742	0.375	0.375
Glossary
RIN	RNA integrity number
Med	Median
SD	Standard deviation of the mean
n	Count
SE	Standard error of the mean

## Sheet: 2
Supplementary Table 2. Summary of the quantity of nucleic acid per cell isolated from matched tissue samples by ORG incubation temperature
Organ	Time in formalin (h.)	Nucleic acid type	ORG∆ Incubation Temp (°C)	Mean (µg/cell)	Med (µg/cell)	n	SD	SE
Kidney	12	DNA	70	1.2045e-06	1.39e-06	4	4.05349e-07	2.02674e-07
Ovary	12	DNA	55	2.8e-06	2.8e-06	2	2.06475e-06	1.46e-06
Ovary	12	DNA	70	2.44e-06	2.44e-06	2	4.10122e-07	2.9e-07
Ovary	72	DNA	55	1.76e-07	1.76e-07	1	NA	NA
Ovary	72	DNA	70	1.7205e-06	1.7205e-06	2	1.20137e-06	8.495e-07
Kidney	12	RNA	55	7.59e-06	7e-06	4	3.23303e-06	1.61651e-06
Ovary	12	RNA	55	1.9075e-05	1.89e-05	4	8.62569e-06	4.31284e-06
Ovary	72	RNA	55	1.16e-05	1.14e-05	4	6.55337e-06	3.27669e-06
Glossary
ORG∆	Organocatalyst
Med	Median
SD	Standard deviation of the mean
n	Count
SE	Standard error of the mean

## Sheet: 3
Supplementary Table 3. Summary of pre-alignment RNA sequencing metrics for frozen, ORG 12 and ORG 72 h. formalin -fixed paraffin-embedded tissue samples
Organ	Time in formalin (h.)	Metric	Mean	Med	n	SD	SE	Friedman test (p-value)	Wilcoxon signed rank test vs. 0 h (p-value)	Wilcoxon signed rank test vs. 12 h (p-value)
Kidney	0	%A	26.6625	26.635	4	0.263233	0.131617	NA	NA	NA
Kidney	12	%A	27.8225	28.38	4	1.98112	0.990559	NA	0.375	NA
Ovary	0	%A	27.225	27.23	4	0.472546	0.236273	NA	NA	NA
Ovary	12	%A	29.0525	29.045	4	0.367004	0.183502	0.0387742	0.375	NA
Ovary	72	%A	29.52	29.84	4	0.886228	0.443114	0.0387742	0.375	0.375
Kidney	0	%C	23.625	23.64	4	0.202402	0.101201	NA	NA	NA
Kidney	12	%C	23.6525	23.065	4	1.67434	0.837172	NA	0.875	NA
Ovary	0	%C	23.2925	23.29	4	0.378715	0.189357	NA	NA	NA
Ovary	12	%C	22.49	22.465	4	0.234236	0.117118	0.0387742	0.292538	NA
Ovary	72	%C	22.5	22.28	4	0.866025	0.433013	0.0387742	0.292538	1
Kidney	0	%Clipped reads	1.65	1.68	4	0.136137	0.0680686	NA	NA	NA
Kidney	12	%Clipped reads	4.2675	1.575	4	5.46212	2.73106	NA	0.875	NA
Ovary	0	%Clipped reads	2.1525	1.61	4	1.13969	0.569845	NA	NA	NA
Ovary	12	%Clipped reads	1.565	1.52	4	0.129743	0.0648717	0.778801	0.544348	NA
Ovary	72	%Clipped reads	2.115	1.805	4	1.08113	0.540563	0.778801	0.875	0.75
Kidney	0	%Dup 1	40.78	39.195	4	5.78654	2.89327	NA	NA	NA
Kidney	12	%Dup 1	47.4775	32.39	4	31.8782	15.9391	NA	0.875	NA
Ovary	0	%Dup 1	46.345	40.69	4	16.0234	8.01171	NA	NA	NA
Ovary	12	%Dup 1	25.965	26.465	4	2.20043	1.10022	0.0387742	0.375	NA
Ovary	72	%Dup 1	51.6925	47.69	4	23.0725	11.5362	0.0387742	0.875	0.375
Kidney	0	%Dup 2	36.795	35.265	4	5.69549	2.84774	NA	NA	NA
Kidney	12	%Dup 2	44.0825	28.525	4	32.9353	16.4677	NA	0.875	NA
Ovary	0	%Dup 2	42.47	36.74	4	16.5942	8.29708	NA	NA	NA
Ovary	12	%Dup 2	22.165	22.32	4	2.43251	1.21625	0.0387742	0.375	NA
Ovary	72	%Dup 2	48.6575	44.855	4	23.7082	11.8541	0.0387742	0.375	0.375
Kidney	0	%G	21.3	21.315	4	0.168721	0.0843603	NA	NA	NA
Kidney	12	%G	20.7675	20.38	4	1.65016	0.82508	NA	0.625	NA
Ovary	0	%G	21.085	20.895	4	0.719004	0.359502	NA	NA	NA
Ovary	12	%G	19.86	19.845	4	0.189912	0.0949561	0.0387742	0.375	NA
Ovary	72	%G	19.6475	19.34	4	0.909263	0.454631	0.0387742	0.375	0.875
Kidney	0	%G + %C	44.93	44.905	4	0.351473	0.175737	NA	NA	NA
Kidney	12	%G + %C	44.4225	43.445	4	3.31304	1.65652	NA	0.875	NA
Ovary	0	%G + %C	44.3775	44.185	4	1.08319	0.541593	NA	NA	NA
Ovary	12	%G + %C	42.35	42.31	4	0.419841	0.209921	0.0387742	0.375	NA
Ovary	72	%G + %C	42.1525	41.625	4	1.76794	0.883972	0.0387742	0.375	0.875
Kidney	0	%Globin	0	0	4	0	0	NA	NA	NA
Kidney	12	%Globin	0	0	4	0	0	NA	NA	NA
Ovary	0	%Globin	0	0	4	0	0	NA	NA	NA
Ovary	12	%Globin	0	0	4	0	0	NA	NA	NA
Ovary	72	%Globin	0	0	4	0	0	NA	NA	NA
Kidney	0	%Illumina Spike-ins	0.06	0.06	4	0.00816497	0.00408248	NA	NA	NA
Kidney	12	%Illumina Spike-ins	1.785	0.165	4	3.29021	1.64511	NA	0.125	NA
Ovary	0	%Illumina Spike-ins	0.5875	0.145	4	0.965138	0.482569	NA	NA	NA
Ovary	12	%Illumina Spike-ins	0.0675	0.065	4	0.0170783	0.00853913	0.105399	0.5	NA
Ovary	72	%Illumina Spike-ins	0.895	0.5	4	1.07348	0.536742	0.105399	0.5	0.375
Kidney	0	%N	0	0	4	0	0	NA	NA	NA
Kidney	12	%N	0	0	4	0	0	NA	NA	NA
Ovary	0	%N	0	0	4	0	0	NA	NA	NA
Ovary	12	%N	0	0	4	0	0	NA	NA	NA
Ovary	72	%N	0	0	4	0	0	NA	NA	NA
Kidney	0	%PhiX	0	0	4	0	0	NA	NA	NA
Kidney	12	%PhiX	0	0	4	0	0	NA	NA	NA
Ovary	0	%PhiX	0	0	4	0	0	NA	NA	NA
Ovary	12	%PhiX	0	0	4	0	0	NA	NA	NA
Ovary	72	%PhiX	0	0	4	0	0	NA	NA	NA
Kidney	0	%Poly A/T reads	0.0225	0.02	4	0.005	0.0025	NA	NA	NA
Kidney	12	%Poly A/T reads	2.5625	0.17	4	4.87216	2.43608	NA	0.125	NA
Ovary	0	%Poly A/T reads	0.2175	0.03	4	0.388534	0.194267	NA	NA	NA
Ovary	12	%Poly A/T reads	0.0525	0.05	4	0.0206155	0.0103078	0.0387742	1	NA
Ovary	72	%Poly A/T reads	0.6625	0.395	4	0.778861	0.389431	0.0387742	0.375	0.375
Kidney	0	%rRNA	1.015	1.02	4	0.424617	0.212309	NA	NA	NA
Kidney	12	%rRNA	5.725	2.08	4	8.18813	4.09406	NA	0.25	NA
Ovary	0	%rRNA	1.7225	1.16	4	1.40284	0.70142	NA	NA	NA
Ovary	12	%rRNA	1.1575	1.125	4	0.29056	0.14528	1	1	NA
Ovary	72	%rRNA	3.0625	1.13	4	4.15982	2.07991	1	1	1
Kidney	0	%T	28.41	28.335	4	0.240693	0.120347	NA	NA	NA
Kidney	12	%T	27.7525	28.17	4	1.33253	0.666263	NA	0.625	NA
Ovary	0	%T	28.395	28.585	4	0.637207	0.318604	NA	NA	NA
Ovary	12	%T	28.595	28.635	4	0.150665	0.0753326	1	1	NA
Ovary	72	%T	28.3275	28.535	4	0.900125	0.450062	1	1	1
Kidney	0	Avg. %Dup	38.7925	37.235	4	5.74098	2.87049	NA	NA	NA
Kidney	12	Avg. %Dup	45.7825	30.46	4	32.405	16.2025	NA	0.875	NA
Ovary	0	Avg. %Dup	44.41	38.715	4	16.3088	8.15442	NA	NA	NA
Ovary	12	Avg. %Dup	24.0675	24.435	4	2.29798	1.14899	0.0387742	0.375	NA
Ovary	72	Avg. %Dup	50.1775	46.275	4	23.3861	11.6931	0.0387742	0.625	0.375
Kidney	0	Avg. Qual	35.9875	36	4	0.025	0.0125	NA	NA	NA
Kidney	12	Avg. Qual	36.175	36.15	4	0.0866025	0.0433013	NA	0.088973	NA
Ovary	0	Avg. Qual	35.9125	36	4	0.209662	0.104831	NA	NA	NA
Ovary	12	Avg. Qual	36	36.075	4	0.204124	0.102062	0.188876	0.520704	NA
Ovary	72	Avg. Qual	36.25	36.275	4	0.187083	0.0935414	0.188876	0.520704	0.520704
Kidney	0	Insert Mean	158.085	158	4	3.09876	1.54938	NA	NA	NA
Kidney	12	Insert Mean	130.41	133.975	4	10.4777	5.23887	NA	0.125	NA
Ovary	0	Insert Mean	174.985	164.015	4	27.9349	13.9674	NA	NA	NA
Ovary	12	Insert Mean	134.965	136.135	4	4.17791	2.08896	0.0183156	0.375	NA
Ovary	72	Insert Mean	126.37	125.475	4	5.15555	2.57777	0.0183156	0.375	0.375
Kidney	0	other %rRNA	0.0675	0.065	4	0.0170783	0.00853913	NA	NA	NA
Kidney	12	other %rRNA	1.375	0.41	4	2.14787	1.07394	NA	0.125	NA
Ovary	0	other %rRNA	0.2375	0.155	4	0.233577	0.116789	NA	NA	NA
Ovary	12	other %rRNA	0.24	0.25	4	0.0743864	0.0371932	0.173774	1	NA
Ovary	72	other %rRNA	0.395	0.375	4	0.262107	0.131053	0.173774	0.375	0.75
Kidney	0	Qual 1	36.3	36.3	4	0	0	NA	NA	NA
Kidney	12	Qual 1	36.475	36.4	4	0.15	0.075	NA	0.088973	NA
Ovary	0	Qual 1	36.25	36.3	4	0.1	0.05	NA	NA	NA
Ovary	12	Qual 1	36.15	36.35	4	0.43589	0.217945	0.318907	1	NA
Ovary	72	Qual 1	36.425	36.4	4	0.287228	0.143614	0.318907	1	1
Kidney	0	Qual 2	35.675	35.7	4	0.05	0.025	NA	NA	NA
Kidney	12	Qual 2	35.875	35.9	4	0.05	0.025	NA	0.0718606	NA
Ovary	0	Qual 2	35.575	35.7	4	0.320156	0.160078	NA	NA	NA
Ovary	12	Qual 2	35.85	35.85	4	0.057735	0.0288675	0.246597	0.544348	NA
Ovary	72	Qual 2	36.075	36.1	4	0.368556	0.184278	0.246597	0.544348	0.544348
Kidney	0	Read 1 Length	51	51	4	0	0	NA	NA	NA
Kidney	12	Read 1 Length	51	51	4	0	0	NA	NA	NA
Ovary	0	Read 1 Length	51	51	4	0	0	NA	NA	NA
Ovary	12	Read 1 Length	51	51	4	0	0	NA	NA	NA
Ovary	72	Read 1 Length	51	51	4	0	0	NA	NA	NA
Kidney	0	Read 2 Length	51	51	4	0	0	NA	NA	NA
Kidney	12	Read 2 Length	51	51	4	0	0	NA	NA	NA
Ovary	0	Read 2 Length	51	51	4	0	0	NA	NA	NA
Ovary	12	Read 2 Length	51	51	4	0	0	NA	NA	NA
Ovary	72	Read 2 Length	51	51	4	0	0	NA	NA	NA
Kidney	0	Reads clipped on length	0	0	4	0	0	NA	NA	NA
Kidney	12	Reads clipped on length	88779.8	10.5	4	177542	88770.8	NA	0.125	NA
Ovary	0	Reads clipped on length	0	0	4	0	0	NA	NA	NA
Ovary	12	Reads clipped on length	5.5	6	4	4.43471	2.21736	0.0301974	0.375	NA
Ovary	72	Reads clipped on length	554.75	533.5	4	632.885	316.442	0.0301974	0.375	0.375
Kidney	0	Total clusters (mil)	29.5175	29.66	4	1.29209	0.646044	NA	NA	NA
Kidney	12	Total clusters (mil)	29.6325	29.5	4	3.2595	1.62975	NA	0.875	NA
Ovary	0	Total clusters (mil)	28.97	28.575	4	1.32093	0.660467	NA	NA	NA
Ovary	12	Total clusters (mil)	29.21	28.415	4	2.23596	1.11798	1	1	NA
Ovary	72	Total clusters (mil)	29.9725	30.245	4	3.45363	1.72681	1	1	1
Glossary
Med	Median
SD	Standard deviation of the mean
n	Count
SE	Standard error of the mean
%A	Percent adenine bases
%C	Percent cytosine bases
%Clipped reads	Percent of reads removed because of clipping
%Dup 1	Percent of reads that have the same first 35 nucleotides for Read 1
%Dup 2	Percent of reads that have the same first 35 nucleotides for Read 2
%G	Percent guanine bases
%G + %C	Sum of the percent of guanine and cytosine bases
%Globin	Percent globin
%Illumina Spike-ins	The percent of Illumina Spike-ins
%N	Percent N bases (those that were not A, C, G, or T)
%PhiX	Percent of reads aligning to PhiX
%Poly A/T reads	The percent of homopolymer reads
%rRNA	Percent of reads aligning to the ribosomal RNAs
%T	Percent of thymine bases
Avg. %Dup	Mean of %Dup 1 and % Dup 2
Avg. Qual	Mean of Qual 1 and Qual 2
Insert Mean	The estimated insert size.
other %rRNA	Percent of reads aligning to the other ribosomal RNAs
Qual 1	Average read quality for Read 1 based on Phred scale
Qual 2	Average read quality for Read 2 based on Phred scale
Read 1 Length	Length of read 1 before clipping
Read 2 Length	Length of read 2
Reads clipped on length	The number of reads removed because they were too short (default 25) after quality clipping
Total clusters (mil)	The number of reads in millions

## Sheet: 4
Supplementary Table 4. Summary of pre-alignment DNA exome sequencing metrics for ORG 12 and 72 h. formalin -fixed paraffin-embedded tissue samples
Organ	Time in formalin (h.)	Metric	Mean	Med	n	SD	SE
Kidney	12	%A	26.0225	26.14	4	0.496882	0.248441
Ovary	12	%A	25.3275	25.07	4	0.729035	0.364517
Ovary	72	%A	25.5433	25.47	3	1.09185	0.630379
Kidney	12	%C	23.7725	23.685	4	0.456463	0.228231
Ovary	12	%C	24.455	24.71	4	0.672185	0.336093
Ovary	72	%C	24.2933	24.35	3	1.15604	0.667441
Kidney	12	%Dup 1	41.325	41.23	4	5.08646	2.54323
Ovary	12	%Dup 1	42.1075	42.24	4	1.6257	0.812849
Ovary	72	%Dup 1	53.8567	43.99	3	19.4747	11.2437
Kidney	12	%Dup 2	40.625	40.645	4	4.98946	2.49473
Ovary	12	%Dup 2	40.7125	41	4	1.6683	0.83415
Ovary	72	%Dup 2	52.5667	42.75	3	19.5322	11.2769
Kidney	12	%G	23.11	23.075	4	0.543139	0.27157
Ovary	12	%G	23.6525	23.89	4	0.651223	0.325612
Ovary	72	%G	23.4833	23.64	3	1.06369	0.614121
Kidney	12	%N	0.0025	0	4	0.005	0.0025
Ovary	12	%N	0.01	0.01	4	0	0
Ovary	72	%N	0.00666667	0.01	3	0.0057735	0.00333333
Kidney	12	%T	27.09	27.095	4	0.514004	0.257002
Ovary	12	%T	26.5625	26.355	4	0.600354	0.300177
Ovary	72	%T	26.6733	26.53	3	1.12189	0.647723
Kidney	12	Avg. %Dup	40.9775	40.94	4	5.03555	2.51777
Ovary	12	Avg. %Dup	41.4125	41.645	4	1.6437	0.821851
Ovary	72	Avg. %Dup	53.2133	43.37	3	19.5063	11.262
Kidney	12	Avg. Clip Qual	36	35.9	4	0.2	0.1
Ovary	12	Avg. Clip Qual	36.225	36.2	4	0.05	0.025
Ovary	72	Avg. Clip Qual	36.3167	36.3	3	0.0288675	0.0166667
Kidney	12	Avg. Orig Qual	35.8	35.7	4	0.234521	0.11726
Ovary	12	Avg. Orig Qual	36.05	36.05	4	0.0408248	0.0204124
Ovary	72	Avg. Orig Qual	36.1667	36.2	3	0.057735	0.0333333
Kidney	12	Clip Pct	2.6825	2.8	4	0.505462	0.252731
Ovary	12	Clip Pct	2.375	2.39	4	0.0918332	0.0459166
Ovary	72	Clip Pct	2.24667	2.31	3	0.212211	0.12252
Kidney	12	Clip Qual 1	36.225	36.15	4	0.189297	0.0946485
Ovary	12	Clip Qual 1	36.425	36.4	4	0.05	0.025
Ovary	72	Clip Qual 1	36.5333	36.5	3	0.057735	0.0333333
Kidney	12	Clip Qual 2	35.775	35.7	4	0.221736	0.110868
Ovary	12	Clip Qual 2	36.025	36	4	0.05	0.025
Ovary	72	Clip Qual 2	36.1	36.1	3	0.1	0.057735
Kidney	12	Insert Mean	154.49	155.11	4	2.28422	1.14211
Ovary	12	Insert Mean	151.843	152.65	4	7.06677	3.53338
Ovary	72	Insert Mean	144.41	144.35	3	8.28016	4.78055
Kidney	12	Orig Qual 1	36.1	36	4	0.2	0.1
Ovary	12	Orig Qual 1	36.325	36.3	4	0.05	0.025
Ovary	72	Orig Qual 1	36.4	36.4	3	0	0
Kidney	12	Orig Qual 2	35.5	35.4	4	0.270801	0.135401
Ovary	12	Orig Qual 2	35.775	35.8	4	0.05	0.025
Ovary	72	Orig Qual 2	35.9333	36	3	0.11547	0.0666667
Kidney	12	Read 1 Length	101	101	4	0	0
Ovary	12	Read 1 Length	101	101	4	0	0
Ovary	72	Read 1 Length	101	101	3	0	0
Kidney	12	Read 1 total clusters (mil)	73.5425	72.31	4	8.82461	4.4123
Ovary	12	Read 1 total clusters (mil)	60.77	62.32	4	4.45768	2.22884
Ovary	72	Read 1 total clusters (mil)	59.5433	62.53	3	5.54962	3.20407
Kidney	12	Read 2 Length	101	101	4	0	0
Ovary	12	Read 2 Length	101	101	4	0	0
Ovary	72	Read 2 Length	101	101	3	0	0
Kidney	12	Read 2 total clusters (mil)	73.5425	72.31	4	8.82461	4.4123
Ovary	12	Read 2 total clusters (mil)	60.77	62.32	4	4.45768	2.22884
Ovary	72	Read 2 total clusters (mil)	59.5433	62.53	3	5.54962	3.20407
Glossary
Med	Median
SD	Standard deviation of the mean
n	Count
SE	Standard error of the mean
%A	Percent adenine bases
%C	Percent cytosine bases
%Dup 1	Percent of reads that have the same first 35 nucleotides for Read 1
%Dup 2	Percent of reads that have the same first 35 nucleotides for Read 2
%G	Percent guanine bases
%N	Percent N bases (those that were not A, C, G, or T)
%T	Percent of thymine bases
Avg. %Dup	Mean of %Dup 1 and % Dup 2
Avg. Clip Qual	Mean of quality of read 1 and read 2 after clipping
Avg. Orig Qual	Mean of orginal read 1 and read 2 quality
Clip Pct	Percent of reads removed because of clipping
Clip Qual 1	Average read 1 quality after low quality bases clipped
Clip Qual 2	Average read 2 quality after low quality bases clipped
Insert Mean	The estimated insert size.
Orig Qual 1	Average read quality for Read 1 based on Phred scale
Orig Qual 2	Average read quality for Read 2 based on Phred scale
Read 1 Length	Length of read 1 before clipping
Read 1 total clusters (mil)	The number of reads in millions
Read 2 Length	Length of read 2 before clipping
Read 2 total clusters (mil)	The number of reads in millions

## Sheet: 5
Supplementary Table 5. Pre-alignment DNA exome sequencing metrics for ORG 12 and 72 h. formalin -fixed paraffin-embedded tissue samples
Subject Block ID	Subject Age	Sample type	Time in formalin (h.)	ORG Incubation Temp	Organ	Nucleic Acid	Read 1 total clusters (mil)	Read 2 total clusters (mil)	Read 1 Length	Read 2 Length	Orig Qual 1	Orig Qual 2	Avg. Orig Qual	Clip Qual 1	Clip Qual 2	Avg. Clip Qual	%Dup 1	%Dup 2	Avg. %Dup	Clip Pct	%A	%C	%G	%T	%N	Insert Mean
76-2	64	FFPE	12	70	Kidney	DNA_ORG	84.02	84.02	101	101	36	35.3	35.65	36.2	35.6	35.9	46.43	45.33	45.88	3.16	26.48	23.32	22.49	27.71	0	151.31
93-2	55	FFPE	12	70	Kidney	DNA_ORG	65.53	65.53	101	101	36.4	35.9	36.15	36.5	36.1	36.3	37.53	36.77	37.15	1.97	26.03	23.76	23.18	27.02	0.01	155.82
96-2	71	FFPE	12	70	Kidney	DNA_ORG	66.99	66.99	101	101	36	35.4	35.7	36.1	35.7	35.9	36.41	35.88	36.15	2.84	25.33	24.4	23.8	26.46	0	154.4
90-2	52	FFPE	12	70	Kidney	DNA_ORG	77.63	77.63	101	101	36	35.4	35.7	36.1	35.7	35.9	44.93	44.52	44.73	2.76	26.25	23.61	22.97	27.17	0	156.43
41-5	49	FFPE	12	55	Ovary	DNA_ORG	63.65	63.65	101	101	36.3	35.8	36.05	36.4	36	36.2	43.65	42.05	42.85	2.4	24.77	24.94	24	26.28	0.01	143.7
48-5	62	FFPE	12	55	Ovary	DNA_ORG	60.99	60.99	101	101	36.3	35.7	36	36.4	36	36.2	40.3	38.72	39.51	2.47	25.09	24.7	23.78	26.43	0.01	148.2
42-7	71	FFPE	12	70	Ovary	DNA_ORG	64.04	64.04	101	101	36.3	35.8	36.05	36.4	36	36.2	41.18	39.95	40.57	2.38	26.4	23.46	22.7	27.44	0.01	158.37
84-1	50	FFPE	12	70	Ovary	DNA_ORG	54.4	54.4	101	101	36.4	35.8	36.1	36.5	36.1	36.3	43.3	42.13	42.72	2.25	25.05	24.72	24.13	26.1	0.01	157.1
48-8	62	FFPE	72	55	Ovary	DNA_ORG	53.14	53.14	101	101	36.4	36	36.2	36.5	36.2	36.35	76.29	75.06	75.68	2.31	24.49	25.42	24.46	25.63	0	136.16
42-5	71	FFPE	72	70	Ovary	DNA_ORG	62.96	62.96	101	101	36.4	36	36.2	36.5	36.1	36.3	43.99	42.75	43.37	2.01	26.67	23.11	22.35	27.86	0.01	144.35
84-2	50	FFPE	72	70	Ovary	DNA_ORG	62.53	62.53	101	101	36.4	35.8	36.1	36.6	36	36.3	41.29	39.89	40.59	2.42	25.47	24.35	23.64	26.53	0.01	152.72
Glossary
FFPE	Formalin-fixed paraffin-embedded tissue sample
DNA_ORG	FFPE DNA treated with organocatalyst
Med	Median
SD	Standard deviation of the mean
SE	Standard error of the mean
%A	Percent adenine bases
%C	Percent cytosine bases
%Dup 1	Percent of reads that have the same first 35 nucleotides for Read 1
%Dup 2	Percent of reads that have the same first 35 nucleotides for Read 2
%G	Percent guanine bases
%N	Percent N bases (those that were not A, C, G, or T)
%T	Percent of thymine bases
Avg. %Dup	Mean of %Dup 1 and % Dup 2
Avg. Clip Qual	Mean of quality of read 1 and read 2 after clipping
Avg. Orig Qual	Mean of orginal read 1 and read 2 quality
Clip Pct	Percent of reads removed because of clipping
Clip Qual 1	Average read 1 quality after low quality bases clipped
Clip Qual 2	Average read 2 quality after low quality bases clipped
Insert Mean	The estimated insert size.
Orig Qual 1	Average read quality for Read 1 based on Phred scale
Orig Qual 2	Average read quality for Read 2 based on Phred scale
Read 1 Length	Length of read 1 before clipping
Read 1 total clusters (mil)	The number of reads in millions
Read 2 Length	Length of read 2 before clipping
Read 2 total clusters (mil)	The number of reads in millions
Subject Block ID	Unique subject identifier followed by experimental block
Age	Subject age in years

## Sheet: 6
Supplementary Table 6. Summary of cell count metrics from adjacent microtome section of tumor tissue
Organ	Time in formalin (h)	Cell metric	Mean	Med	n	SD	SE
Kidney	0	Percent Positive Nuclei	9.70861	9.7466	4	2.73059	1.3653
Kidney	0	Intensity Score	1	1	4	0	0
Kidney	0	(3+) Percent Nuclei	0.0257075	0.01915	4	0.0242806	0.0121403
Kidney	0	(2+) Percent Nuclei	0.247084	0.210562	4	0.145885	0.0729426
Kidney	0	(1+) Percent Nuclei	9.43584	9.58445	4	2.62526	1.31263
Kidney	0	(0+) Percent Nuclei	90.2914	90.2534	4	2.73058	1.36529
Kidney	0	Average Positive Intensity	203.514	203.522	4	0.52095	0.260475
Kidney	0	Average Negative Intensity	222.618	222.573	4	1.41494	0.707472
Kidney	0	(3+) Nuclei	32.625	36.25	4	23.7956	11.8978
Kidney	0	(2+) Nuclei	318.875	396.5	4	196.038	98.019
Kidney	0	(1+) Nuclei	12407	11035.5	4	9709.08	4854.54
Kidney	0	(0+) Nuclei	111756	109682	4	76403	38201.5
Kidney	0	Total Nuclei	124514	121165	4	85611.5	42805.7
Kidney	0	Average Nuclear RGB Intensity	136.833	137.581	4	3.21427	1.60714
Kidney	0	Average Nuclear Size (Pixels)	195.12	199.215	4	26.4251	13.2125
Kidney	0	Average Nuclear Size (um^2)	49.0928	50.1231	4	6.64856	3.32428
Kidney	0	Area of Analysis (Pixels)	4.84672e+08	4.30313e+08	4	3.05077e+08	1.52538e+08
Kidney	0	Area of Analysis (mm^2)	121.945	108.268	4	76.7581	38.3791
Kidney	12	Percent Positive Nuclei	11.4011	11.504	4	7.09598	3.54799
Kidney	12	Intensity Score	1	1	4	0	0
Kidney	12	(3+) Percent Nuclei	0.124121	0.134451	4	0.112363	0.0561815
Kidney	12	(2+) Percent Nuclei	1.60184	1.2044	4	1.55592	0.77796
Kidney	12	(1+) Percent Nuclei	9.67515	10.1651	4	5.97764	2.98882
Kidney	12	(0+) Percent Nuclei	88.5989	88.496	4	7.09598	3.54799
Kidney	12	Average Positive Intensity	199.037	198.846	4	3.3773	1.68865
Kidney	12	Average Negative Intensity	222.474	222.502	4	1.38943	0.694715
Kidney	12	(3+) Nuclei	242.625	241.75	4	267.151	133.575
Kidney	12	(2+) Nuclei	2995.5	2019	4	3580.02	1790.01
Kidney	12	(1+) Nuclei	13341.5	9769.25	4	13092.9	6546.47
Kidney	12	(0+) Nuclei	119697	119527	4	80864.7	40432.4
Kidney	12	Total Nuclei	136277	140645	4	93305.8	46652.9
Kidney	12	Average Nuclear RGB Intensity	137.741	137.613	4	11.13	5.565
Kidney	12	Average Nuclear Size (Pixels)	150.057	148.551	4	10.8678	5.43392
Kidney	12	Average Nuclear Size (um^2)	37.7548	37.3758	4	2.73438	1.36719
Kidney	12	Area of Analysis (Pixels)	3.2358e+08	333613204	4	1.4489e+08	7.24448e+07
Kidney	12	Area of Analysis (mm^2)	81.4137	83.9379	4	36.4546	18.2273
Ovary	0	Percent Positive Nuclei	13.5556	10.8888	4	6.75449	3.37724
Ovary	0	Intensity Score	1.125	1	4	0.25	0.125
Ovary	0	(3+) Percent Nuclei	0.740424	0.02659	4	1.44179	0.720897
Ovary	0	(2+) Percent Nuclei	1.51154	0.567707	4	2.00935	1.00468
Ovary	0	(1+) Percent Nuclei	11.3037	10.2985	4	3.42426	1.71213
Ovary	0	(0+) Percent Nuclei	86.4444	89.1112	4	6.75449	3.37724
Ovary	0	Average Positive Intensity	198.74	201.408	4	5.63263	2.81631
Ovary	0	Average Negative Intensity	227.663	227.773	4	1.15575	0.577874
Ovary	0	(3+) Nuclei	28.875	8.25	4	44.1293	22.0647
Ovary	0	(2+) Nuclei	233.75	212	4	129.667	64.8333
Ovary	0	(1+) Nuclei	4249.5	3978.75	4	3675.57	1837.78
Ovary	0	(0+) Nuclei	38030.5	41700.2	4	32043.3	16021.6
Ovary	0	Total Nuclei	42542.6	46375	4	35668.2	17834.1
Ovary	0	Average Nuclear RGB Intensity	120.875	127.564	4	18.7227	9.36133
Ovary	0	Average Nuclear Size (Pixels)	412.105	390.83	4	123.561	61.7807
Ovary	0	Average Nuclear Size (um^2)	103.687	98.3337	4	31.0883	15.5442
Ovary	0	Area of Analysis (Pixels)	3.00303e+08	2.72474e+08	4	2.20833e+08	1.10417e+08
Ovary	0	Area of Analysis (mm^2)	75.5571	68.5551	4	55.5622	27.7811
Ovary	12	Percent Positive Nuclei	5.41294	5.435	4	0.41307	0.206535
Ovary	12	Intensity Score	1	1	4	0	0
Ovary	12	(3+) Percent Nuclei	0.080885	0.0280375	4	0.122017	0.0610086
Ovary	12	(2+) Percent Nuclei	0.450108	0.515739	4	0.201622	0.100811
Ovary	12	(1+) Percent Nuclei	4.88195	4.8471	4	0.609543	0.304771
Ovary	12	(0+) Percent Nuclei	94.5871	94.565	4	0.413091	0.206546
Ovary	12	Average Positive Intensity	200.697	201.035	4	2.7072	1.3536
Ovary	12	Average Negative Intensity	225.224	225.381	4	0.547505	0.273752
Ovary	12	(3+) Nuclei	258.75	71.5	4	419.031	209.515
Ovary	12	(2+) Nuclei	1175	1181.75	4	743.506	371.753
Ovary	12	(1+) Nuclei	11590.1	11104.5	4	2479.86	1239.93
Ovary	12	(0+) Nuclei	231081	221208	4	77143.7	38571.9
Ovary	12	Total Nuclei	244105	233566	4	80653.1	40326.6
Ovary	12	Average Nuclear RGB Intensity	132.428	133.845	4	9.69891	4.84946
Ovary	12	Average Nuclear Size (Pixels)	231.669	226.876	4	26.0088	13.0044
Ovary	12	Average Nuclear Size (um^2)	58.2886	57.0828	4	6.54385	3.27192
Ovary	12	Area of Analysis (Pixels)	4.90809e+08	4.88024e+08	4	1.17882e+08	5.89408e+07
Ovary	12	Area of Analysis (mm^2)	123.489	122.788	4	29.6593	14.8296
Ovary	72	Percent Positive Nuclei	9.62076	8.21214	4	5.40065	2.70033
Ovary	72	Intensity Score	1	1	4	0	0
Ovary	72	(3+) Percent Nuclei	0.162828	0.0059175	4	0.31603	0.158015
Ovary	72	(2+) Percent Nuclei	0.59987	0.320665	4	0.626187	0.313093
Ovary	72	(1+) Percent Nuclei	8.85805	7.88763	4	4.51763	2.25881
Ovary	72	(0+) Percent Nuclei	90.3792	91.7879	4	5.40066	2.70033
Ovary	72	Average Positive Intensity	201.653	202.75	4	2.3298	1.1649
Ovary	72	Average Negative Intensity	223.776	223.722	4	1.11193	0.555966
Ovary	72	(3+) Nuclei	99.5	9.25	4	183.01	91.5048
Ovary	72	(2+) Nuclei	629.125	664.75	4	268.197	134.099
Ovary	72	(1+) Nuclei	11789.6	10802.8	4	5959.79	2979.89
Ovary	72	(0+) Nuclei	134477	151876	4	65087.5	32543.8
Ovary	72	Total Nuclei	146995	162575	4	69051.4	34525.7
Ovary	72	Average Nuclear RGB Intensity	124.32	124.186	4	14.4529	7.22647
Ovary	72	Average Nuclear Size (Pixels)	247.201	254.074	4	21.956	10.978
Ovary	72	Average Nuclear Size (um^2)	62.1965	63.9257	4	5.5242	2.7621
Ovary	72	Area of Analysis (Pixels)	443991391	456674068	4	1.45839e+08	7.29194e+07
Ovary	72	Area of Analysis (mm^2)	111.709	114.9	4	36.6934	18.3467
Glossary
Med	Median
SD	Standard deviation of the mean
n	Count
SE	Standard error of the mean
Percent Positive Nuclei	Percent of cells with stained nuclei
Intensity Score	Average staining score of positive nuclei
(3+) Percent Nuclei	Percent of detected nuclei which are classified as 3+
(2+) Percent Nuclei	Percent of detected nuclei which are classified as 2+
(1+) Percent Nuclei	Percent of detected nuclei which are classified as 1+
(0+) Percent Nuclei	Percent of detected nuclei which are classified as 0+. Note we did not use an additional receptor stain. We were only counting total nuclei, which is why we used total nuclei for amount of nucleic acid per cell and not just nuclei with scores >= 1
Average Positive Intensity	Average positive staining intensity as intensity value 0 to 255
Average Negative Intensity	Average negative staining intensity as intensity value 0 to 255
(3+) Nuclei	Total number of 3+ nuclei
(2+) Nuclei	Total number of 2+ nuclei
(1+) Nuclei	Total number of 1+ nuclei
(0+) Nuclei	Total number of 0+ nuclei
Total Nuclei	Total nuclei detected
Average Nuclear RGB Intensity	Average nuclear red, green, and blue intensity
Average Nuclear Size (Pixels)	Average nuclear size based on pixels
Average Nuclear Size (um^2)	Average nuclear size based on area
Area of Analysis (Pixels)	Area of analysis based on pixels
Area of Analysis (mm^2)	Area of analysis based on area
Note. When time in formalin is 0, sample was frozen and embedded in optimal cutting temperature medium for cryostat sectioning. No organocatalyst treatment applied. Equivalent to FR or FROZEN

## Sheet: 7
Supplementary Table 8. RNA quality and quantity from OCT (Frozen) preserved, 12 h. formalin-fixed, and 72 h. formalin-fixed paraffin-embedded tumor resections.
Subject Block ID	Age	Protocol	Time in formalin (h)	Organ	Preservation	Nucleic Acid	Histologic type	Total Nuclei	RIN	RNA 260:280	Total RNA (µg)	Concentration RNA (µg/µL)	Total RNA per Cell (µg/cell)	Concentration RNA per Cell (µg/µL/cell)
41-10	49	NA	0	Ovary	FROZEN	RNA	Serous carcinoma	3832.5	1	1.49	0.2	0.01	5.21853e-05	2.60926e-06
41-5	49	Protocol B	12	Ovary	FFPE	RNA_ORG	Serous carcinoma	338185	1.8	2	4.31	0.19	1.27445e-05	5.61823e-07
41-7	49	Protocol D	72	Ovary	FFPE	RNA_ORG	Serous carcinoma	58436	2.5	1.58	0.31	0.02	5.30495e-06	3.42255e-07
42-10	71	NA	0	Ovary	FROZEN	RNA	Serous carcinoma	72114	4.9	2.03	1.33	0.07	1.8443e-05	9.70685e-07
42-5	71	Protocol D	72	Ovary	FFPE	RNA_ORG	Serous carcinoma	204394	4.8	1.88	1.37	0.07	6.70274e-06	3.42476e-07
42-7	71	Protocol B	12	Ovary	FFPE	RNA_ORG	Serous carcinoma	183007	2.6	1.96	4.6	0.23	2.51357e-05	1.25678e-06
48-10	62	NA	0	Ovary	FROZEN	RNA	Serous carcinoma	20636	2.6	1.75	0.41	0.02	1.98682e-05	9.6918e-07
48-5	62	Protocol B	12	Ovary	FFPE	RNA_ORG	Serous carcinoma	284124	1.8	2.02	3.05	0.13	1.07347e-05	4.57546e-07
48-8	62	Protocol D	72	Ovary	FFPE	RNA_ORG	Serous carcinoma	199191	2.3	1.95	3.64	0.19	1.82739e-05	9.53858e-07
76-10	64	NA	0	Kidney	FROZEN	RNA	Clear cell renal carcinoma	25920.5	4.8	1.71	0.53	0.03	2.04471e-05	1.15739e-06
76-2	64	Protocol B	12	Kidney	FFPE	RNA_ORG	Clear cell renal carcinoma	75181.5	2.6	2.11	0.35	0.02	4.6554e-06	2.66023e-07
84-1	50	Protocol B	12	Ovary	FFPE	RNA_ORG	Serous carcinoma	171104	2.5	2	4.75	0.21	2.7761e-05	1.22733e-06
84-10	50	NA	0	Ovary	FROZEN	RNA	Serous carcinoma	73588	7.1	1.63	0.27	0.01	3.66908e-06	1.35892e-07
84-2	50	Protocol D	72	Ovary	FFPE	RNA_ORG	Serous carcinoma	125959	3	1.94	2.03	0.1	1.61164e-05	7.93909e-07
90-10	52	NA	0	Kidney	FROZEN	RNA	Clear cell renal carcinoma	145232	7.8	1.93	2.26	0.11	1.55613e-05	7.57406e-07
90-2	52	Protocol B	12	Kidney	FFPE	RNA_ORG	Clear cell renal carcinoma	38445.5	2.5	1.85	0.45	0.02	1.17049e-05	5.20217e-07
93-10	55	NA	0	Kidney	FROZEN	RNA	Clear cell renal carcinoma	229806	8.1	1.96	2.81	0.14	1.22277e-05	6.0921e-07
93-2	55	Protocol B	12	Kidney	FFPE	RNA_ORG	Clear cell renal carcinoma	206109	1	1.86	1.11	0.05	5.3855e-06	2.4259e-07
96-10	71	NA	0	Kidney	FROZEN	RNA	Clear cell renal carcinoma	97098	3.9	1.89	1.25	0.06	1.28736e-05	6.17932e-07
96-2	71	Protocol B	12	Kidney	FFPE	RNA_ORG	Clear cell renal carcinoma	225371	2.4	1.93	1.94	0.1	8.60803e-06	4.43713e-07
Glossary
FFPE	Formalin-fixed paraffin-embedded tissue sample
FROZEN	Tissue sample frozen and embedded in optimal cutting temperature medium (OCT) for cryostat sectioning. Also indicated as FR
ORG∆	Organocatalyst treatment applied during nucleic acid isolation from FFPE samples
Protocol B	Tumor resection sample preserved in formalin for 12h prior to paraffin embedding
Protocol D	Tumor resection sample preserved in formalin for 72h prior to paraffin embedding
Histologic type	Pathological classification of tumor
RNA_ORG	RNA treated with organocatalyst
RIN	RNA integrity number
Subject Block ID	Unique subject identifier followed by experimental block
Age	Subject age in years

## Sheet: 8
Supplementary Table 7. Quantity of DNA isolated from 12 h. and 72 h. ORG FFPE
Subject Block ID	Age	Protocol	Time in formalin (h)	ORG∆ Incubation Temp (°C)	Organ	Preservation	Nucleic Acid	Histologic type	Total Nuclei	Total DNA (µg)	Concentration DNA (µg/µL)	Total DNA per Cell (µg/cell)	Concentration DNA per Cell (µg/µL/cell)
90-2	52	Protocol B	12	70	Kidney	FFPE	DNA_ORG	Clear cell renal carcinoma	38445.5	0.023	0.001	5.98249e-07	2.60108e-08
93-2	55	Protocol B	12	70	Kidney	FFPE	DNA_ORG	Clear cell renal carcinoma	206109	0.283	0.016	1.37306e-06	7.76288e-08
96-2	71	Protocol B	12	70	Kidney	FFPE	DNA_ORG	Clear cell renal carcinoma	225371	0.318	0.019	1.41101e-06	8.43054e-08
76-2	64	Protocol B	12	70	Kidney	FFPE	DNA_ORG	Clear cell renal carcinoma	75181.5	0.108	0.006	1.43652e-06	7.98069e-08
48-5	62	Protocol B	12	55	Ovary	FFPE	DNA_ORG	Serous carcinoma	284124	0.38	0.018	1.33744e-06	6.33525e-08
41-5	49	Protocol B	12	55	Ovary	FFPE	DNA_ORG	Serous carcinoma	338185	1.441	0.066	4.26098e-06	1.95159e-07
42-7	71	Protocol B	12	70	Ovary	FFPE	DNA_ORG	Serous carcinoma	183007	0.394	0.02	2.15292e-06	1.09285e-07
84-1	50	Protocol B	12	70	Ovary	FFPE	DNA_ORG	Serous carcinoma	171104	0.467	0.025	2.72934e-06	1.4611e-07
48-8	62	Protocol D	72	55	Ovary	FFPE	DNA_ORG	Serous carcinoma	199191	0.035	0.002	1.75711e-07	1.00406e-08
42-5	71	Protocol D	72	70	Ovary	FFPE	DNA_ORG	Serous carcinoma	204394	0.178	0.009	8.70867e-07	4.40326e-08
84-2	50	Protocol D	72	70	Ovary	FFPE	DNA_ORG	Serous carcinoma	125959	0.324	0.018	2.57227e-06	1.42904e-07
41-7	49	Protocol D	72	NA	Ovary	FFPE	DNA_ORG	Serous carcinoma	58436	NA	NA	NA	NA
Glossary
FFPE	formalin-fixed paraffin-embedded tissue sample
ORG∆	Organocatalyst treatment applied during nucleic acid isolation from FFPE samples
Protocol B	Tumor resection sample preserved in formalin for 12h prior to paraffin embedding
Protocol D	Tumor resection sample preserved in formalin for 72h prior to paraffin embedding
Histologic type	Pathological classification of tumor
DNA_ORG	DNA treated with organocatalyst
Total Nuclei	Total nuclei detected
Subject Block ID	Unique subject identifier followed by experimental block
Age	Subject age in years

## Sheet: 9
Supplementary Table 9. Pre-alignment RNA sequencing metrics for frozen (FR), ORG 12 and ORG 72 h. formalin-fixed paraffin-embedded (FFPE) tissue samples
Subject Block ID	Age	Sample type	Time in formalin (h.)	Organ	Nucleic Acid	ORG Incubation Temp	Total clusters (mil)	Read 1 Length	Read 2 Length	Qual 1	Qual 2	Avg. Qual	Reads clipped on length	%Clipped reads	%Poly A/T reads	%Illumina Spike-ins	%PhiX	%Globin	%rRNA	other %rRNA	%Dup 1	%Dup 2	Avg. %Dup	%A	%C	%G	%T	%N	%G + %C	Insert Mean
90-10	52	FR	0	Kidney	RNA	0	27.81	51	51	36.3	35.6	35.95	0	1.78	0.02	0.05	0	0	1.49	0.09	37.12	33.21	35.17	26.64	23.77	21.38	28.21	0	45.16	154.44
96-10	71	FR	0	Kidney	RNA	0	29.54	51	51	36.3	35.7	36	0	1.66	0.02	0.06	0	0	0.82	0.07	35.97	32.02	34	27.01	23.4	21.25	28.34	0	44.65	157.31
76-10	64	FR	0	Kidney	RNA	0	29.78	51	51	36.3	35.7	36	0	1.46	0.03	0.07	0	0	0.53	0.05	48.76	44.63	46.7	26.63	23.51	21.09	28.76	0	44.61	158.69
93-10	55	FR	0	Kidney	RNA	0	30.94	51	51	36.3	35.7	36	0	1.7	0.02	0.06	0	0	1.22	0.06	41.27	37.32	39.3	26.37	23.82	21.48	28.33	0	45.3	161.9
90-2	52	FFPE	12	Kidney	RNA_ORG	55	26.27	51	51	36.4	35.8	36.1	6	1.63	0.13	0.18	0	0	2.27	0.61	33.26	29.65	31.46	28.08	23.3	20.58	28.03	0	43.88	138.59
93-2	55	FFPE	12	Kidney	RNA_ORG	55	27.58	51	51	36.4	35.9	36.15	9	1.52	0.21	0.15	0	0	0.77	0.1	31.52	27.4	29.46	29.54	22.38	19.22	28.85	0	41.61	132.83
96-2	71	FFPE	12	Kidney	RNA_ORG	55	31.42	51	51	36.4	35.9	36.15	12	1.46	0.04	0.09	0	0	1.89	0.21	29.88	25.85	27.87	28.68	22.83	20.18	28.31	0	43.01	135.12
76-2	64	FFPE	12	Kidney	RNA_ORG	55	33.26	51	51	36.7	35.9	36.3	355092	12.46	9.87	6.72	0	0	17.97	4.58	95.25	93.43	94.34	24.99	26.1	23.09	25.82	0	49.19	115.1
41-10	49	FR	0	Ovary	RNA	0	27.87	51	51	36.1	35.1	35.6	0	3.86	0.8	2.03	0	0	3.78	0.58	69.9	66.79	68.35	26.65	23.75	22.06	27.53	0	45.81	216.29
48-10	62	FR	0	Ovary	RNA	0	28.31	51	51	36.3	35.7	36	0	1.66	0.02	0.07	0	0	1.45	0.13	39.82	35.4	37.61	27.33	23.2	20.6	28.87	0	43.8	167.12
84-10	50	FR	0	Ovary	RNA	0	28.84	51	51	36.3	35.8	36.05	0	1.56	0.04	0.22	0	0	0.87	0.18	41.56	38.08	39.82	27.13	23.38	21.19	28.3	0	44.57	160.91
42-10	71	FR	0	Ovary	RNA	0	30.86	51	51	36.3	35.7	36	0	1.53	0.01	0.03	0	0	0.79	0.06	34.1	29.61	31.86	27.79	22.84	20.49	28.88	0	43.33	155.62
41-5	49	FFPE	12	Ovary	RNA_ORG	55	27.52	51	51	36.3	35.8	36.05	0	1.56	0.03	0.05	0	0	0.86	0.14	23.14	19.31	21.23	29.43	22.27	19.68	28.62	0	41.95	135.73
84-1	50	FFPE	12	Ovary	RNA_ORG	55	28.17	51	51	36.4	35.8	36.1	4	1.48	0.05	0.07	0	0	1.52	0.25	27.79	23.56	25.68	28.79	22.76	20.07	28.38	0	42.83	136.54
48-5	62	FFPE	12	Ovary	RNA_ORG	55	28.66	51	51	36.4	35.9	36.15	8	1.47	0.05	0.06	0	0	1	0.25	25.3	21.08	23.19	29.3	22.32	19.72	28.65	0	42.05	138.62
42-7	71	FFPE	12	Ovary	RNA_ORG	55	32.49	51	51	35.5	35.9	35.7	10	1.75	0.08	0.09	0	0	1.25	0.32	27.63	24.71	26.17	28.69	22.61	19.97	28.73	0	42.57	128.97
48-8	62	FFPE	72	Ovary	RNA_ORG	55	26.04	51	51	36.4	35.6	36	8	1.91	0.23	0.52	0	0	1.33	0.52	47.78	43.68	45.73	30.02	22.19	19.32	28.46	0	41.52	121.6
84-2	50	FFPE	72	Ovary	RNA_ORG	55	28.16	51	51	36.4	36.1	36.25	7	1.18	0.07	0.1	0	0	0.7	0.23	28.01	23.95	25.98	29.66	22.37	19.36	28.61	0	41.73	132.93
41-7	49	FFPE	72	Ovary	RNA_ORG	55	32.33	51	51	36.8	36.1	36.45	1145	3.67	1.79	2.48	0	0	9.29	0.7	83.38	80.97	82.18	28.23	23.73	20.98	27.06	0	44.71	127.96
42-5	71	FFPE	72	Ovary	RNA_ORG	55	33.36	51	51	36.1	36.5	36.3	1059	1.7	0.56	0.48	0	0	0.93	0.13	47.6	46.03	46.82	30.17	21.71	18.93	29.18	0	40.65	122.99
Glossary
FFPE	Formalin-fixed paraffin-embedded tissue sample
FR	Tissue sample frozen and embedded in optimal cutting temperature medium (OCT) for cryostat sectioning. Also indicated as FROZEN
ORG∆	Organocatalyst treatment applied during nucleic acid isolation from FFPE samples
RNA_ORG	RNA treated with organocatalyst during isolation
RNA	RNA that was not treated with organocatalyst during isolation
%A	Percent adenine bases
%C	Percent cytosine bases
%Clipped reads	Percent of reads removed because of clipping
%Dup 1	Percent of reads that have the same first 35 nucleotides for Read 1
%Dup 2	Percent of reads that have the same first 35 nucleotides for Read 2
%G	Percent guanine bases
%G + %C	Sum of the percent of guanine and cytosine bases
%Globin	Percent globin
%Illumina Spike-ins	The percent of Illumina Spike-ins
%N	Percent N bases (those that were not A, C, G, or T)
%PhiX	Percent of reads aligning to PhiX
%Poly A/T reads	The percent of homopolymer reads
%rRNA	Percent of reads aligning to the ribosomal RNAs
%T	Percent of thymine bases
Avg. %Dup	Mean of %Dup 1 and % Dup 2
Avg. Qual	Mean of Qual 1 and Qual 2
Insert Mean	The estimated insert size.
other %rRNA	Percent of reads aligning to the other ribosomal RNAs
Qual 1	Average read quality for Read 1 based on Phred scale
Qual 2	Average read quality for Read 2 based on Phred scale
Read 1 Length	Length of read 1 before clipping
Read 2 Length	Length of read 2
Reads clipped on length	The number of reads removed because they were too short (default 25) after quality clipping
Total clusters (mil)	The number of reads in millions
Subject Block ID	Unique subject identifier followed by experimental block
Age	Subject age in years

[truncated: 1 more sheets: 10]
